# Supplementary material for: 3D - Printed Patient Specific Instrumentation in Corrective Osteotomy of the Femur and Pelvis: A Review of the Literature
Source: 3D Print Med. 2020 Nov 10;6:34. doi: 10.1186/s41205-020-00087-0 (PMC7653713; doi:10.1186/s41205-020-00087-0)
Supplement: Supplementary file 2 — Additional file 2. Image. [file 41205_2020_87_MOESM2_ESM.zip]

Archive with 2 entries (2 files):
- PSI image caption.docx
- PSIimage1.pdf
